# Supplementary material for: Seroprevalence of brucellosis and molecular characterization of Brucella spp. from slaughtered cattle in Rwanda
Source: PLoS One. 2022 Nov 22;17(11):e0261595. doi: 10.1371/journal.pone.0261595 (PMC9681097; doi:10.1371/journal.pone.0261595)
Supplement: S1 Data — (XLSX) [file pone.0261595.s001.xlsx]

## Sheet: Sheet1
No	Sample ID	Category of Abattoir	Provinces	District	Animal	Sex	Age cat	Breed	Blood samples	Lymph node samples	RBT	ELISA	RBT&ELISA	Bacterial Growth	ITS ON ISOLATES	AMOS PCR	BRUCE- LADDER
1	NM01	High throughput	Eastern	Ngoma	Bovine	F	Young	Cross	Yes	Yes	Negative	Negative	Negative	No	Negative	NA	NA
2	RL01	High throughput	Northern	Rulindo	Bovine	F	Young	Cross	Yes	Yes	Negative	Negative	Negative	Yes	Negative	NA	NA
3	MH01	High throughput	Southern	Muhanga	Bovine	F	Adults	Ankole	Yes	Yes	Negative	Negative	Negative	No	Negative	NA	NA
4	NG01	High throughput	Eastern	Nyagatare	Bovine	F	Adults	Friesian	Yes	Yes	Negative	Negative	Negative	No	Negative	NA	NA
5	BG01	High throughput	Eastern	Bugesera	Bovine	F	Adults	Ankole	Yes	Yes	Positive	Negative	Negative	No	Negative	NA	NA
6	BG02	High throughput	Eastern	Bugesera	Bovine	F	Adults	Ankole	Yes	Yes	Positive	Positive	Positive	No	Negative	NA	NA
7	BG03	High throughput	Eastern	Bugesera	Bovine	F	Adults	Cross	Yes	Yes	Positive	Negative	Negative	No	Negative	NA	NA
8	BG04	High throughput	Eastern	Bugesera	Bovine	F	Adults	Ankole	Yes	Yes	Negative	Negative	Negative	No	Negative	NA	NA
9	BG05	High throughput	Eastern	Bugesera	Bovine	F	Adults	Ankole	Yes	Yes	Negative	Negative	Negative	No	Negative	NA	NA
10	BG06	High throughput	Eastern	Bugesera	Bovine	F	Adults	Cross	Yes	Yes	Negative	Negative	Negative	No	Negative	NA	NA
11	BG07	High throughput	Eastern	Bugesera	Bovine	F	Adults	Cross	Yes	Yes	Negative	Negative	Negative	No	Negative	NA	NA
12	BG08	High throughput	Eastern	Bugesera	Bovine	F	Adults	Friesian	Yes	Yes	Negative	Negative	Negative	No	Negative	NA	NA
13	NR01	High throughput	Western	Ngororero	Bovine	F	Adults	Cross	Yes	Yes	Negative	Negative	Negative	No	Negative	NA	NA
14	GK01	High throughput	Northern	Gakenke	Bovine	F	Adults	Friesian	Yes	Yes	Positive	Positive	Positive	Yes	Positive	B.a&B.m	B.m
15	GK02	High throughput	Northern	Gakenke	Bovine	F	Young	Cross	Yes	Yes	Negative	Negative	Negative	No	Negative	NA	NA
16	GK03	High throughput	Northern	Gakenke	Bovine	F	Adults	Ankole	Yes	Yes	Negative	Negative	Negative	No	Negative	NA	NA
17	GK04	High throughput	Northern	Gakenke	Bovine	F	Adults	Friesian	Yes	Yes	Negative	Negative	Negative	Yes	Negative	NA	NA
18	RL02	High throughput	Northern	Rulindo	Bovine	F	Adults	Friesian	Yes	Yes	Negative	Negative	Negative	No	Negative	NA	NA
19	BR01	High throughput	Northern	Burera	Bovine	F	Adults	Cross	Yes	Yes	Negative	Negative	Negative	No	Negative	NA	NA
20	BR02	High throughput	Northern	Burera	Bovine	F	Adults	Ankole	Yes	Yes	Negative	Negative	Negative	Yes	Negative	NA	NA
21	BR03	High throughput	Northern	Burera	Bovine	F	Adults	Ankole	Yes	Yes	Negative	Negative	Negative	Yes	Negative	NA	NA
22	BR04	High throughput	Northern	Burera	Bovine	F	Adults	Cross	Yes	Yes	Negative	Negative	Negative	No	Negative	NA	NA
23	NR02	High throughput	Western	Ngororero	Bovine	F	Adults	Cross	Yes	Yes	Positive	Negative	Negative	No	Negative	NA	NA
24	NR03	High throughput	Western	Ngororero	Bovine	F	Young	Ankole	Yes	Yes	Positive	Negative	Negative	No	Negative	NA	NA
25	RT01	High throughput	Western	Rutsiro	Bovine	F	Young	Cross	Yes	Yes	Negative	Negative	Negative	No	Negative	NA	NA
26	RT02	High throughput	Western	Rutsiro	Bovine	F	Young	Ankole	Yes	Yes	Positive	Negative	Negative	No	Negative	NA	NA
27	GK05	High throughput	Northern	Gakenke	Bovine	F	Adults	Cross	Yes	Yes	Negative	Negative	Negative	Yes	Negative	NA	NA
28	GK06	High throughput	Northern	Gakenke	Bovine	F	Adults	Friesian	Yes	Yes	Positive	Positive	Positive	Yes	Positive	B.a	B.a
29	MH03	High throughput	Southern	Muhanga	Bovine	F	Adults	Friesian	Yes	Yes	Negative	Negative	Negative	No	Negative	NA	NA
30	MH05	High throughput	Southern	Muhanga	Bovine	F	Adults	Cross	Yes	Yes	Negative	Negative	Negative	No	Negative	NA	NA
31	MH06	High throughput	Southern	Muhanga	Bovine	F	Adults	Ankole	Yes	Yes	Positive	Negative	Negative	No	Negative	NA	NA
32	MH07	High throughput	Southern	Muhanga	Bovine	F	Young	Cross	Yes	Yes	Positive	Negative	Negative	No	Negative	NA	NA
33	RL03	High throughput	Northern	Rulindo	Bovine	F	Adults	Cross	Yes	Yes	Negative	Negative	Negative	No	Negative	NA	NA
34	RL04	High throughput	Northern	Rulindo	Bovine	F	Adults	Cross	Yes	Yes	Negative	Negative	Negative	No	Negative	NA	NA
35	RL05	High throughput	Northern	Rulindo	Bovine	F	Adults	Ankole	Yes	Yes	Negative	Negative	Negative	No	Negative	NA	NA
36	RL06	High throughput	Northern	Rulindo	Bovine	F	Adults	Cross	Yes	Yes	Negative	Negative	Negative	No	Negative	NA	NA
37	RL07	High throughput	Northern	Rulindo	Bovine	F	Adults	Cross	Yes	Yes	Positive	Negative	Negative	No	Negative	NA	NA
38	RL08	High throughput	Northern	Rulindo	Bovine	F	Adults	Friesian	Yes	Yes	Negative	Negative	Negative	No	Negative	NA	NA
39	RL09	High throughput	Northern	Rulindo	Bovine	F	Adults	Friesian	Yes	Yes	Negative	Negative	Negative	No	Negative	NA	NA
40	RL10	High throughput	Northern	Rulindo	Bovine	F	Adults	Cross	Yes	Yes	Negative	Negative	Negative	No	Negative	NA	NA
41	GS02	High throughput	Kigali city	Gasabo	Bovine	F	Adults	Cross	Yes	Yes	Negative	Negative	Negative	Yes	Negative	NA	NA
42	GC01	High throughput	Northern	Gicumbi	Bovine	F	Adults	Cross	Yes	Yes	Negative	Negative	Negative	No	Negative	NA	NA
43	GS03	High throughput	Kigali city	Gasabo	Bovine	F	Adults	Cross	Yes	Yes	Positive	Negative	Negative	Yes	Negative	NA	NA
44	NRG01	High throughput	Kigali city	Nyarugenge	Bovine	F	Adults	Friesian	Yes	Yes	Negative	Negative	Negative	No	Negative	NA	NA
45	BR05	High throughput	Northern	Burera	Bovine	F	Adults	Cross	Yes	Yes	Negative	Negative	Negative	No	Negative	NA	NA
46	BR06	High throughput	Northern	Burera	Bovine	F	Adults	Cross	Yes	Yes	Negative	Negative	Negative	No	Negative	NA	NA
47	KRH03	High throughput	Eastern	Kirehe	Bovine	F	Adults	Cross	Yes	Yes	Negative	Negative	Negative	Yes	Negative	NA	NA
48	KRH04	High throughput	Eastern	Kirehe	Bovine	F	Adults	Ankole	Yes	Yes	Positive	Negative	Negative	Yes	Negative	NA	NA
49	KRH05	High throughput	Eastern	Kirehe	Bovine	F	Adults	Cross	Yes	Yes	Negative	Negative	Negative	Yes	Positive	Negative	Negative
50	BG09	High throughput	Eastern	Bugesera	Bovine	F	Adults	Cross	Yes	Yes	Positive	Negative	Negative	No	Negative	NA	NA
51	NR04	High throughput	Western	Ngororero	Bovine	F	Adults	Cross	Yes	Yes	Negative	Negative	Negative	No	Negative	NA	NA
52	NR05	High throughput	Western	Ngororero	Bovine	F	Adults	Cross	Yes	Yes	Negative	Negative	Negative	Yes	Negative	NA	NA
53	NR06	High throughput	Western	Ngororero	Bovine	F	Adults	Cross	Yes	Yes	Negative	Negative	Negative	Yes	Negative	NA	NA
54	NR07	High throughput	Western	Ngororero	Bovine	F	Adults	Cross	Yes	Yes	Positive	Negative	Negative	Yes	Negative	NA	NA
55	NR08	High throughput	Western	Ngororero	Bovine	F	Young	Cross	Yes	Yes	Negative	Negative	Negative	No	Negative	NA	NA
56	NR09	High throughput	Western	Ngororero	Bovine	F	Adults	Cross	Yes	Yes	Negative	Negative	Negative	No	Negative	NA	NA
57	NR10	High throughput	Western	Ngororero	Bovine	F	Adults	Cross	Yes	Yes	Negative	Negative	Negative	No	Negative	NA	NA
58	RT03	High throughput	Western	Rutsiro	Bovine	F	Adults	Ankole	Yes	Yes	Negative	Negative	Negative	Yes	Negative	NA	NA
59	RT05	High throughput	Western	Rutsiro	Bovine	F	Adults	Cross	Yes	Yes	Negative	Negative	Negative	Yes	Negative	NA	NA
60	RT07	High throughput	Western	Rutsiro	Bovine	F	Adults	Cross	Yes	Yes	Negative	Negative	Negative	No	Negative	NA	NA
61	RT08	High throughput	Western	Rutsiro	Bovine	F	Adults	Cross	Yes	Yes	Negative	Negative	Negative	No	Negative	NA	NA
62	RT09	High throughput	Western	Rutsiro	Bovine	F	Adults	Cross	Yes	Yes	Negative	Negative	Negative	No	Negative	NA	NA
63	RH01	High throughput	Southern	Ruhango	Bovine	F	Adults	Ankole	Yes	Yes	Negative	Negative	Negative	No	Negative	NA	NA
64	RH05b	High throughput	Southern	Ruhango	Bovine	F	Adults	Cross	Yes	Yes	Positive	Negative	Negative	Yes	Negative	NA	NA
65	KY03	High throughput	Eastern	Kayonza	Bovine	F	Adults	Friesian	Yes	Yes	Positive	Negative	Negative	No	Negative	NA	NA
66	KY04	High throughput	Eastern	Kayonza	Bovine	F	Adults	Cross	Yes	Yes	Positive	Negative	Negative	No	Negative	NA	NA
67	GC04	High throughput	Northern	Gicumbi	Bovine	F	Adults	Cross	Yes	Yes	Negative	Negative	Negative	No	Negative	NA	NA
68	MH08	High throughput	Southern	Muhanga	Bovine	F	Adults	Friesian	Yes	Yes	Positive	Negative	Negative	No	Negative	NA	NA
69	MH09	High throughput	Southern	Muhanga	Bovine	F	Adults	Ankole	Yes	Yes	Negative	Negative	Negative	No	Negative	NA	NA
70	MH10	High throughput	Southern	Muhanga	Bovine	F	Young	Cross	Yes	Yes	Negative	Negative	Negative	No	Negative	NA	NA
71	BR07	High throughput	Northern	Burera	Bovine	F	Adults	Cross	Yes	Yes	Positive	Negative	Negative	Yes	Positive	B.a&B.m	B.a
72	GK07	High throughput	Northern	Gakenke	Bovine	F	Adults	Cross	Yes	Yes	Negative	Negative	Negative	No	Negative	NA	NA
73	GK08	High throughput	Northern	Gakenke	Bovine	F	Adults	Cross	Yes	Yes	Negative	Negative	Negative	No	Negative	NA	NA
74	GK 09	High throughput	Northern	Gakenke	Bovine	F	Adults	Cross	Yes	Yes	Negative	Negative	Negative	No	Negative	NA	NA
75	GK10	High throughput	Northern	Gakenke	Bovine	F	Adults	Cross	Yes	Yes	Positive	Positive	Positive	No	Negative	NA	NA
76	NM02	High throughput	Eastern	Ngoma	Bovine	F	Adults	Cross	Yes	Yes	Negative	Negative	Negative	No	Negative	NA	NA
77	NM05	High throughput	Eastern	Ngoma	Bovine	F	Adults	Cross	Yes	Yes	Negative	Negative	Negative	No	Negative	NA	NA
78	NM06	High throughput	Eastern	Ngoma	Bovine	F	Adults	Cross	Yes	Yes	Negative	Negative	Negative	No	Negative	NA	NA
79	NM07	High throughput	Eastern	Ngoma	Bovine	F	Adults	Ankole	Yes	Yes	Negative	Negative	Negative	No	Negative	NA	NA
80	NG02	High throughput	Eastern	Nyagatare	Bovine	F	Adults	Cross	Yes	Yes	Positive	Negative	Negative	No	Negative	NA	NA
81	NG03	High throughput	Eastern	Nyagatare	Bovine	F	Adults	Cross	Yes	Yes	Negative	Negative	Negative	No	Negative	NA	NA
82	NG04	High throughput	Eastern	Nyagatare	Bovine	F	Adults	Cross	Yes	Yes	Negative	Negative	Negative	No	Negative	NA	NA
83	NM08	High throughput	Eastern	Ngoma	Bovine	F	Adults	Ankole	Yes	Yes	Negative	Negative	Negative	No	Negative	NA	NA
84	NM09	High throughput	Eastern	Ngoma	Bovine	F	Adults	Cross	Yes	Yes	Negative	Negative	Negative	No	Negative	NA	NA
85	NM10	High throughput	Eastern	Ngoma	Bovine	F	Adults	Cross	Yes	Yes	Negative	Negative	Negative	No	Negative	NA	NA
86	KR01	High throughput	Western	Karongi	Bovine	F	Adults	Cross	Yes	Yes	Positive	Negative	Negative	Yes	Negative	NA	NA
87	KR02	High throughput	Western	Karongi	Bovine	F	Adults	Cross	Yes	Yes	Negative	Negative	Negative	No	Negative	NA	NA
88	KR03	High throughput	Western	Karongi	Bovine	F	Adults	Ankole	Yes	Yes	Negative	Negative	Negative	No	Negative	NA	NA
89	KR05	High throughput	Western	Karongi	Bovine	F	Adults	Cross	Yes	Yes	Positive	Negative	Negative	Yes	Positive	B.a	B.a
90	KR06	High throughput	Western	Karongi	Bovine	F	Adults	Cross	Yes	Yes	Positive	Positive	Positive	Yes	Positive	B.m	B.m
91	KR08	High throughput	Western	Karongi	Bovine	F	Adults	Friesian	Yes	Yes	Positive	Negative	Negative	Yes	Positive	Negative	Negative
92	KR09	High throughput	Western	Karongi	Bovine	F	Adults	Friesian	Yes	Yes	Negative	Negative	Negative	Yes	Negative	NA	NA
93	KR10	High throughput	Western	Karongi	Bovine	F	Adults	Ankole	Yes	Yes	Negative	Negative	Negative	No	Negative	NA	NA
94	KR11	High throughput	Western	Karongi	Bovine	F	Adults	Cross	Yes	Yes	Positive	Negative	Negative	Yes	Positive	B.m	B.m
95	KR12	High throughput	Western	Karongi	Bovine	F	Adults	Cross	Yes	Yes	Negative	Negative	Negative	No	Negative	NA	NA
96	KY05	High throughput	Eastern	Kayonza	Bovine	F	Adults	Cross	Yes	Yes	Negative	Negative	Negative	No	Negative	NA	NA
97	KY06	High throughput	Eastern	Kayonza	Bovine	F	Adults	Ankole	Yes	Yes	Positive	Negative	Negative	No	Negative	NA	NA
98	KY07	High throughput	Eastern	Kayonza	Bovine	F	Adults	Ankole	Yes	Yes	Negative	Negative	Negative	No	Negative	NA	NA
99	KY08	High throughput	Eastern	Kayonza	Bovine	F	Adults	Ankole	Yes	Yes	Negative	Negative	Negative	No	Negative	NA	NA
100	KY09	High throughput	Eastern	Kayonza	Bovine	F	Adults	Cross	Yes	Yes	Positive	Negative	Negative	No	Negative	NA	NA
101	KY11	High throughput	Eastern	Kayonza	Bovine	F	Adults	Cross	Yes	Yes	Negative	Negative	Negative	No	Negative	NA	NA
102	KY12	High throughput	Eastern	Kayonza	Bovine	F	Adults	Ankole	Yes	Yes	Negative	Negative	Negative	Yes	Negative	NA	NA
103	KY14	High throughput	Eastern	Kayonza	Bovine	F	Adults	Cross	Yes	Yes	Positive	Positive	Positive	No	Negative	NA	NA
104	BR08	High throughput	Northern	Burera	Bovine	F	Adults	Cross	Yes	Yes	Negative	Negative	Negative	Yes	Negative	NA	NA
105	BR09	High throughput	Northern	Burera	Bovine	F	Adults	Cross	Yes	Yes	Negative	Negative	Negative	No	Negative	NA	NA
106	NG05	High throughput	Eastern	Nyagatare	Bovine	F	Adults	Ankole	Yes	Yes	Negative	Negative	Negative	No	Negative	NA	NA
107	NG06	High throughput	Eastern	Nyagatare	Bovine	F	Adults	Cross	Yes	Yes	Negative	Negative	Negative	No	Negative	NA	NA
108	NG09	High throughput	Eastern	Nyagatare	Bovine	F	Adults	Ankole	Yes	Yes	Negative	Negative	Negative	No	Negative	NA	NA
109	NG10	High throughput	Eastern	Nyagatare	Bovine	F	Adults	Cross	Yes	Yes	Negative	Negative	Negative	Yes	Negative	NA	NA
110	RT10	High throughput	Western	Rutsiro	Bovine	F	Adults	Friesian	Yes	Yes	Negative	Negative	Negative	No	Negative	NA	NA
111	RT12	High throughput	Western	Rutsiro	Bovine	F	Adults	Ankole	Yes	Yes	Negative	Negative	Negative	No	Negative	NA	NA
112	RT13	High throughput	Western	Rutsiro	Bovine	F	Adults	Cross	Yes	Yes	Negative	Negative	Negative	No	Negative	NA	NA
113	RH04	High throughput	Southern	Ruhango	Bovine	F	Adults	Cross	Yes	Yes	Negative	Negative	Negative	No	Negative	NA	NA
114	RH05a	High throughput	Southern	Ruhango	Bovine	F	Adults	Cross	Yes	Yes	Positive	Positive	Positive	Yes	Positive	B.m	B.m
115	RH06	High throughput	Southern	Ruhango	Bovine	F	Adults	Cross	Yes	Yes	Negative	Negative	Negative	No	Negative	NA	NA
116	GS07	High throughput	Kigali city	Gasabo	Bovine	F	Adults	Cross	Yes	Yes	Negative	Negative	Negative	No	Negative	NA	NA
117	BR10	High throughput	Northern	Burera	Bovine	F	Adults	Cross	Yes	Yes	Negative	Negative	Negative	No	Negative	NA	NA
118	GS08	High throughput	Kigali city	Gasabo	Bovine	F	Adults	Friesian	Yes	Yes	Negative	Negative	Negative	No	Negative	NA	NA
119	GS09	High throughput	Kigali city	Gasabo	Bovine	F	Adults	Cross	Yes	Yes	Positive	Negative	Negative	Yes	Positive	B.a&B.m	B.m
120	GS10	High throughput	Kigali city	Gasabo	Bovine	F	Adults	Cross	Yes	Yes	Negative	Negative	Negative	Yes	Positive	Negative	Negative
121	GS11	High throughput	Kigali city	Gasabo	Bovine	F	Adults	Ankole	Yes	Yes	Negative	Negative	Negative	No	Negative	NA	NA
122	GS13	High throughput	Kigali city	Gasabo	Bovine	F	Adults	Cross	Yes	Yes	Negative	Negative	Negative	No	Negative	NA	NA
123	RW01	High throughput	Eastern	Rwamagana	Bovine	F	Adults	Cross	Yes	Yes	Negative	Negative	Negative	No	Negative	NA	NA
124	KC01	High throughput	Kigali city	Kicukiro	Bovine	F	Adults	Cross	Yes	Yes	Negative	Negative	Negative	Yes	Negative	NA	NA
125	GS14	High throughput	Kigali city	Gasabo	Bovine	F	Adults	Ankole	Yes	Yes	Negative	Negative	Negative	Yes	Negative	NA	NA
126	RW02	High throughput	Eastern	Rwamagana	Bovine	F	Adults	Cross	Yes	Yes	Negative	Negative	Negative	Yes	Negative	NA	NA
127	RW03	High throughput	Eastern	Rwamagana	Bovine	F	Adults	Cross	Yes	Yes	Negative	Negative	Negative	Yes	Negative	NA	NA
128	GS15	High throughput	Kigali city	Gasabo	Bovine	F	Adults	Ankole	Yes	Yes	Negative	Negative	Negative	No	Negative	NA	NA
129	KM02	Low throughput	Southern	Kamonyi	Bovine	F	Adults	Cross	Yes	Yes	Negative	Negative	Negative	No	Negative	NA	NA
130	KM03	Low throughput	Southern	Kamonyi	Bovine	F	Adults	Cross	Yes	Yes	Negative	Negative	Negative	No	Negative	NA	NA
131	NRG04	High throughput	Kigali city	Nyarugenge	Bovine	F	Adults	Cross	Yes	Yes	Positive	Negative	Negative	Yes	Positive	B.a	B.a
132	KRH06	High throughput	Eastern	Kirehe	Bovine	F	Adults	Cross	Yes	Yes	Positive	Negative	Negative	No	Negative	NA	NA
133	KRH08	High throughput	Eastern	Kirehe	Bovine	F	Adults	Ankole	Yes	Yes	Negative	Negative	Negative	No	Negative	NA	NA
134	KRH10	High throughput	Eastern	Kirehe	Bovine	F	Adults	Cross	Yes	Yes	Positive	Negative	Negative	Yes	Negative	NA	NA
135	KRH11	High throughput	Eastern	Kirehe	Bovine	F	Adults	Cross	Yes	Yes	Negative	Negative	Negative	No	Negative	NA	NA
136	KRH12	High throughput	Eastern	Kirehe	Bovine	F	Adults	Cross	Yes	Yes	Negative	Negative	Negative	No	Negative	NA	NA
137	KRH13	High throughput	Eastern	Kirehe	Bovine	F	Adults	Ankole	Yes	Yes	Positive	Negative	Negative	Yes	Negative	NA	NA
138	KRH14	High throughput	Eastern	Kirehe	Bovine	F	Adults	Cross	Yes	Yes	Negative	Negative	Negative	No	Negative	NA	NA
139	RH07	High throughput	Southern	Ruhango	Bovine	F	Adults	Cross	Yes	Yes	Negative	Negative	Negative	No	Negative	NA	NA
140	RH08	High throughput	Southern	Ruhango	Bovine	F	Adults	Cross	Yes	Yes	Negative	Negative	Negative	No	Negative	NA	NA
141	RW05	High throughput	Eastern	Rwamagana	Bovine	F	Adults	Cross	Yes	Yes	Negative	Negative	Negative	No	Negative	NA	NA
142	RW06	High throughput	Eastern	Rwamagana	Bovine	F	Adults	Cross	Yes	Yes	Negative	Negative	Negative	No	Negative	NA	NA
143	RW07	High throughput	Eastern	Rwamagana	Bovine	F	Adults	Cross	Yes	Yes	Negative	Negative	Negative	No	Negative	NA	NA
144	KC03	High throughput	Kigali city	Kicukiro	Bovine	F	Adults	Ankole	Yes	Yes	Negative	Negative	Negative	No	Negative	NA	NA
145	RW08	High throughput	Eastern	Rwamagana	Bovine	F	Adults	Cross	Yes	Yes	Negative	Negative	Negative	No	Negative	NA	NA
146	RW09	High throughput	Eastern	Rwamagana	Bovine	F	Adults	Cross	Yes	Yes	Positive	Negative	Negative	No	Negative	NA	NA
147	RW10	High throughput	Eastern	Rwamagana	Bovine	F	Adults	Ankole	Yes	Yes	Negative	Negative	Negative	No	Negative	NA	NA
148	BG12	High throughput	Eastern	Bugesera	Bovine	F	Adults	Cross	Yes	Yes	Negative	Negative	Negative	No	Negative	NA	NA
149	KM04	Low throughput	Southern	Kamonyi	Bovine	F	Adults	Cross	Yes	Yes	Negative	Negative	Negative	No	Negative	NA	NA
150	KM06	Low throughput	Southern	Kamonyi	Bovine	F	Adults	Cross	Yes	Yes	Negative	Negative	Negative	No	Negative	NA	NA
151	GT01	High throughput	Eastern	Gatsibo	Bovine	F	Adults	Cross	Yes	Yes	Positive	Negative	Negative	No	Negative	NA	NA
152	GT02	High throughput	Eastern	Gatsibo	Bovine	F	Adults	Cross	Yes	Yes	Negative	Negative	Negative	No	Negative	NA	NA
153	GT03	High throughput	Eastern	Gatsibo	Bovine	F	Adults	Ankole	Yes	Yes	Negative	Negative	Negative	No	Negative	NA	NA
154	GT04	High throughput	Eastern	Gatsibo	Bovine	F	Adults	Cross	Yes	Yes	Positive	Negative	Negative	No	Negative	NA	NA
155	GT07	High throughput	Eastern	Gatsibo	Bovine	F	Adults	Cross	Yes	Yes	Negative	Negative	Negative	Yes	Negative	NA	NA
156	GT08	High throughput	Eastern	Gatsibo	Bovine	F	Adults	Ankole	Yes	Yes	Negative	Negative	Negative	No	Negative	NA	NA
157	GT09	High throughput	Eastern	Gatsibo	Bovine	F	Adults	Cross	Yes	Yes	Negative	Negative	Negative	No	Negative	NA	NA
158	GT11a	High throughput	Eastern	Gatsibo	Bovine	F	Adults	Cross	Yes	Yes	Positive	Negative	Negative	Yes	Negative	NA	NA
159	KC04	High throughput	Kigali city	Kicukiro	Bovine	F	Adults	Cross	Yes	Yes	Negative	Negative	Negative	Yes	Negative	NA	NA
160	RW11	High throughput	Eastern	Rwamagana	Bovine	F	Adults	Cross	Yes	Yes	Negative	Negative	Negative	No	Negative	NA	NA
161	KC05	High throughput	Kigali city	Kicukiro	Bovine	F	Adults	Cross	Yes	Yes	Negative	Negative	Negative	No	Negative	NA	NA
162	KC06	High throughput	Kigali city	Kicukiro	Bovine	F	Adults	Cross	Yes	Yes	Negative	Negative	Negative	No	Negative	NA	NA
163	GT12	High throughput	Eastern	Gatsibo	Bovine	F	Adults	Cross	Yes	Yes	Positive	Negative	Negative	Yes	Negative	NA	NA
164	GT13	High throughput	Eastern	Gatsibo	Bovine	F	Adults	Cross	Yes	Yes	Positive	Positive	Positive	Yes	Positive	B.a&B.m	B.m
165	KC07	High throughput	Kigali city	Kicukiro	Bovine	F	Adults	Cross	Yes	Yes	Negative	Negative	Negative	No	Negative	NA	NA
166	KC09	High throughput	Kigali city	Kicukiro	Bovine	F	Adults	Cross	Yes	Yes	Negative	Negative	Negative	No	Negative	NA	NA
167	KC10	High throughput	Kigali city	Kicukiro	Bovine	F	Young	Cross	Yes	Yes	Negative	Negative	Negative	No	Negative	NA	NA
168	KC11	High throughput	Kigali city	Kicukiro	Bovine	F	Young	Cross	Yes	Yes	Negative	Negative	Negative	Yes	Negative	NA	NA
169	KC12	High throughput	Kigali city	Kicukiro	Bovine	F	Adults	Cross	Yes	Yes	Negative	Negative	Negative	No	Negative	NA	NA
170	KM07	Low throughput	Southern	Kamonyi	Bovine	F	Adults	Cross	Yes	Yes	Negative	Negative	Negative	No	Negative	NA	NA
171	KM08	Low throughput	Southern	Kamonyi	Bovine	F	Adults	Cross	Yes	Yes	Negative	Negative	Negative	Yes	Negative	NA	NA
172	KM09	Low throughput	Southern	Kamonyi	Bovine	F	Adults	Ankole	Yes	Yes	Positive	Negative	Negative	Yes	Positive	B.a	B.a
173	KM10	Low throughput	Southern	Kamonyi	Bovine	F	Adults	Cross	Yes	Yes	Positive	Negative	Negative	Yes	Negative	NA	NA
174	KM11	Low throughput	Southern	Kamonyi	Bovine	F	Adults	Cross	Yes	Yes	Negative	Negative	Negative	No	Negative	NA	NA
175	KM12	Low throughput	Southern	Kamonyi	Bovine	F	Adults	Cross	Yes	Yes	Negative	Negative	Negative	Yes	Negative	NA	NA
176	NBH02	High throughput	Western	Nyabihu	Bovine	F	Adults	Cross	Yes	Yes	Negative	Negative	Negative	No	Negative	NA	NA
177	NBH03	High throughput	Western	Nyabihu	Bovine	F	Adults	Cross	Yes	Yes	Negative	Negative	Negative	No	Negative	NA	NA
178	NBH04	High throughput	Western	Nyabihu	Bovine	F	Adults	Cross	Yes	Yes	Positive	Negative	Negative	Yes	Negative	NA	NA
179	NBH05	High throughput	Western	Nyabihu	Bovine	F	Adults	Cross	Yes	Yes	Negative	Negative	Negative	Yes	Negative	NA	NA
180	NBH06	High throughput	Western	Nyabihu	Bovine	F	Adults	Cross	Yes	Yes	Negative	Negative	Negative	No	Negative	NA	NA
181	NBH08	High throughput	Western	Nyabihu	Bovine	M	Adults	Cross	Yes	Yes	Negative	Negative	Negative	No	Negative	NA	NA
182	NBH09	High throughput	Western	Nyabihu	Bovine	M	Young	Cross	Yes	Yes	Negative	Negative	Negative	No	Negative	NA	NA
183	NBH10	High throughput	Western	Nyabihu	Bovine	F	Adults	Cross	Yes	Yes	Negative	Negative	Negative	Yes	Negative	NA	NA
184	NBH11	High throughput	Western	Nyabihu	Bovine	F	Adults	Cross	Yes	Yes	Negative	Negative	Negative	No	Negative	NA	NA
185	NBH12	High throughput	Western	Nyabihu	Bovine	M	Young	Cross	Yes	Yes	Negative	Negative	Negative	Yes	Negative	NA	NA
186	RBV01	High throughput	Western	Rubavu	Bovine	F	Adults	Cross	Yes	Yes	Negative	Negative	Negative	No	Negative	NA	NA
187	RBV02	High throughput	Western	Rubavu	Bovine	F	Adults	Cross	Yes	Yes	Negative	Negative	Negative	No	Negative	NA	NA
188	RBV03	High throughput	Western	Rubavu	Bovine	F	Adults	Cross	Yes	Yes	Negative	Negative	Negative	Yes	Negative	NA	NA
189	RBV04	High throughput	Western	Rubavu	Bovine	M	Adults	Cross	Yes	Yes	Positive	Negative	Negative	Yes	Negative	NA	NA
190	RBV05	High throughput	Western	Rubavu	Bovine	F	Adults	Cross	Yes	Yes	Positive	Negative	Negative	No	Negative	NA	NA
191	RBV06	High throughput	Western	Rubavu	Bovine	F	Adults	Cross	Yes	Yes	Negative	Negative	Negative	No	Negative	NA	NA
192	RBV07	High throughput	Western	Rubavu	Bovine	M	Young	Cross	Yes	Yes	Negative	Negative	Negative	No	Negative	NA	NA
193	RBV08	High throughput	Western	Rubavu	Bovine	F	Young	Cross	Yes	Yes	Negative	Negative	Negative	Yes	Negative	NA	NA
194	RBV09	High throughput	Western	Rubavu	Bovine	F	Young	Cross	Yes	Yes	Negative	Negative	Negative	No	Negative	NA	NA
195	RBV10	High throughput	Western	Rubavu	Bovine	F	Young	Cross	Yes	Yes	Negative	Negative	Negative	No	Negative	NA	NA
196	MSZ01	Low throughput	Northern	Musanze	Bovine	M	Young	Cross	Yes	Yes	Positive	Negative	Negative	Yes	Negative	NA	NA
197	MSZ02	Low throughput	Northern	Musanze	Bovine	M	Young	Cross	Yes	Yes	Negative	Negative	Negative	Yes	Negative	NA	NA
198	MSZ03	Low throughput	Northern	Musanze	Bovine	M	Young	Cross	Yes	Yes	Negative	Negative	Negative	Yes	Negative	NA	NA
199	MSZ04	Low throughput	Northern	Musanze	Bovine	M	Young	Cross	Yes	Yes	Negative	Negative	Negative	Yes	Negative	NA	NA
200	MSZ05	Low throughput	Northern	Musanze	Bovine	M	Young	Cross	Yes	Yes	Negative	Negative	Negative	Yes	Negative	NA	NA
201	MSZ06	Low throughput	Northern	Musanze	Bovine	F	Young	Cross	Yes	Yes	Negative	Negative	Negative	No	Negative	NA	NA
202	MSZ07	Low throughput	Northern	Musanze	Bovine	F	Young	Cross	Yes	Yes	Negative	Negative	Negative	No	Negative	NA	NA
203	MSZ08	Low throughput	Northern	Musanze	Bovine	M	Young	Cross	Yes	Yes	Negative	Negative	Negative	No	Negative	NA	NA
204	MSZ09	Low throughput	Northern	Musanze	Bovine	F	Young	Cross	Yes	Yes	Negative	Negative	Negative	No	Negative	NA	NA
205	MSZ11	Low throughput	Northern	Musanze	Bovine	F	Adults	Cross	Yes	Yes	Negative	Negative	Negative	No	Negative	NA	NA
206	NYZ 01	High throughput	Southern	Nyanza	Bovine	F	Adults	Ankole	Yes	Yes	Negative	Negative	Negative	No	Negative	NA	NA
207	NYZ02	High throughput	Southern	Nyanza	Bovine	F	Adults	Ankole	Yes	Yes	Negative	Negative	Negative	No	Negative	NA	NA
208	NYZ03	High throughput	Southern	Nyanza	Bovine	F	Adults	Ankole	Yes	Yes	Negative	Negative	Negative	No	Negative	NA	NA
209	NYZ04	High throughput	Southern	Nyanza	Bovine	F	Adults	Ankole	Yes	Yes	Negative	Negative	Negative	No	Negative	NA	NA
210	NYZ05	High throughput	Southern	Nyanza	Bovine	F	Adults	Ankole	Yes	Yes	Negative	Negative	Negative	No	Negative	NA	NA
211	NYZ06	High throughput	Southern	Nyanza	Bovine	F	Adults	Ankole	Yes	Yes	Negative	Negative	Negative	No	Negative	NA	NA
212	NYZ07	High throughput	Southern	Nyanza	Bovine	F	Adults	Ankole	Yes	Yes	Negative	Negative	Negative	No	Negative	NA	NA
213	NYZ08	High throughput	Southern	Nyanza	Bovine	F	Adults	Ankole	Yes	Yes	Negative	Negative	Negative	No	Negative	NA	NA
214	NYZ09	High throughput	Southern	Nyanza	Bovine	F	Adults	Ankole	Yes	Yes	Negative	Negative	Negative	Yes	Negative	NA	NA
215	NYZ10	High throughput	Southern	Nyanza	Bovine	F	Adults	Cross	Yes	Yes	Positive	Negative	Negative	No	Negative	NA	NA
216	HY 01	High throughput	Southern	Huye	Bovine	F	Adults	Cross	Yes	Yes	Negative	Negative	Negative	No	Negative	NA	NA
217	NSK01	High throughput	Western	Nyamasheke	Bovine	F	Adults	Ankole	Yes	Yes	Negative	Negative	Negative	No	Negative	NA	NA
218	NSK02	High throughput	Western	Nyamasheke	Bovine	F	Adults	Ankole	Yes	Yes	Negative	Negative	Negative	Yes	Negative	NA	NA
219	NSK03	High throughput	Western	Nyamasheke	Bovine	F	Adults	Ankole	Yes	Yes	Negative	Negative	Negative	No	Negative	NA	NA
220	NSK06	High throughput	Western	Nyamasheke	Bovine	F	Adults	Cross	Yes	Yes	Negative	Negative	Negative	No	Negative	NA	NA
221	NSK07	High throughput	Western	Nyamasheke	Bovine	F	Adults	Ankole	Yes	Yes	Positive	Negative	Negative	Yes	Negative	NA	NA
222	NSK08	High throughput	Western	Nyamasheke	Bovine	F	Adults	Ankole	Yes	Yes	Negative	Negative	Negative	No	Negative	NA	NA
223	NSK09	High throughput	Western	Nyamasheke	Bovine	F	Adults	Cross	Yes	Yes	Negative	Negative	Negative	Yes	Negative	NA	NA
224	NSK10	High throughput	Western	Nyamasheke	Bovine	F	Adults	Ankole	Yes	Yes	Negative	Negative	Negative	No	Negative	NA	NA
225	NSK11	High throughput	Western	Nyamasheke	Bovine	F	Adults	Ankole	Yes	Yes	Negative	Negative	Negative	Yes	Negative	NA	NA
226	NSK12	High throughput	Western	Nyamasheke	Bovine	F	Adults	Ankole	Yes	Yes	Negative	Negative	Negative	No	Negative	NA	NA
227	NRG 05	High throughput	Kigali city	Nyarugenge	Bovine	F	Adults	Cross	Yes	Yes	Negative	Negative	Negative	No	Negative	NA	NA
228	NRG06	High throughput	Kigali city	Nyarugenge	Bovine	F	Adults	Ankole	Yes	Yes	Negative	Negative	Negative	No	Negative	NA	NA
229	RSZ01	High throughput	Western	Rusizi	Bovine	F	Adults	Ankole	Yes	Yes	Negative	Negative	Negative	No	Negative	NA	NA
230	RSZ02	High throughput	Western	Rusizi	Bovine	F	Adults	Ankole	Yes	Yes	Negative	Negative	Negative	No	Negative	NA	NA
231	RSZ03	High throughput	Western	Rusizi	Bovine	F	Adults	Cross	Yes	Yes	Positive	Negative	Negative	Yes	Positive	Negative	Negative
232	GIS01	High throughput	Southern	Gisagara	Bovine	F	Adults	Ankole	Yes	Yes	Negative	Negative	Negative	No	Negative	NA	NA
233	GIS02	High throughput	Southern	Gisagara	Bovine	F	Adults	Ankole	Yes	Yes	Negative	Negative	Negative	No	Negative	NA	NA
234	MGB01	High throughput	Southern	Nyamagabe	Bovine	F	Young	Ankole	Yes	Yes	Negative	Negative	Negative	No	Negative	NA	NA
235	GIS03	High throughput	Southern	Gisagara	Bovine	F	Adults	Cross	Yes	Yes	Positive	Negative	Negative	Yes	Positive	Negative	Negative
236	GIS04	High throughput	Southern	Gisagara	Bovine	F	Adults	Ankole	Yes	Yes	Negative	Negative	Negative	No	Negative	NA	NA
237	GIS05	High throughput	Southern	Gisagara	Bovine	F	Adults	Ankole	Yes	Yes	Negative	Negative	Negative	No	Negative	NA	NA
238	GIS06	High throughput	Southern	Gisagara	Bovine	F	Adults	Ankole	Yes	Yes	Negative	Negative	Negative	No	Negative	NA	NA
239	MGB02	High throughput	Southern	Nyamagabe	Bovine	F	Adults	Ankole	Yes	Yes	Negative	Negative	Negative	No	Negative	NA	NA
240	MGB03	High throughput	Southern	Nyamagabe	Bovine	F	Adults	Cross	Yes	Yes	Negative	Negative	Negative	No	Negative	NA	NA
241	MGB04	High throughput	Southern	Nyamagabe	Bovine	F	Adults	Cross	Yes	Yes	Negative	Negative	Negative	No	Negative	NA	NA
242	MGB05	High throughput	Southern	Nyamagabe	Bovine	M	Adults	Cross	Yes	Yes	Positive	Negative	Negative	No	Negative	NA	NA
243	MGB06	High throughput	Southern	Nyamagabe	Bovine	F	Adults	Cross	Yes	Yes	Negative	Negative	Negative	No	Negative	NA	NA
244	MGB07	High throughput	Southern	Nyamagabe	Bovine	F	Young	Cross	Yes	Yes	Negative	Negative	Negative	No	Negative	NA	NA
245	GIS07	High throughput	Southern	Gisagara	Bovine	F	Adults	Cross	Yes	Yes	Negative	Negative	Negative	No	Negative	NA	NA
246	GIS08	High throughput	Southern	Gisagara	Bovine	F	Adults	Cross	Yes	Yes	Positive	Negative	Negative	No	Negative	NA	NA
247	GIS09	High throughput	Southern	Gisagara	Bovine	F	Adults	Ankole	Yes	Yes	Negative	Negative	Negative	No	Negative	NA	NA
248	GIS10	High throughput	Southern	Gisagara	Bovine	F	Adults	Ankole	Yes	Yes	Negative	Negative	Negative	No	Negative	NA	NA
249	MGB08	High throughput	Southern	Nyamagabe	Bovine	F	Adults	Ankole	Yes	Yes	Negative	Negative	Negative	No	Negative	NA	NA
250	MGB09	High throughput	Southern	Nyamagabe	Bovine	F	Adults	Ankole	Yes	Yes	Negative	Negative	Negative	No	Negative	NA	NA
251	MGB10	High throughput	Southern	Nyamagabe	Bovine	F	Adults	Ankole	Yes	Yes	Negative	Negative	Negative	No	Negative	NA	NA
252	NGR01	High throughput	Southern	Nyaruguru	Bovine	F	Young	Cross	Yes	Yes	Negative	Negative	Negative	No	Negative	NA	NA
253	NGR03	High throughput	Southern	Nyaruguru	Bovine	F	Adults	Cross	Yes	Yes	Negative	Negative	Negative	No	Negative	NA	NA
254	NGR04	High throughput	Southern	Nyaruguru	Bovine	F	Adults	Ankole	Yes	Yes	Negative	Negative	Negative	Yes	Negative	NA	NA
255	NGR05	High throughput	Southern	Nyaruguru	Bovine	F	Adults	Cross	Yes	Yes	Negative	Negative	Negative	Yes	Negative	NA	NA
256	NGR06	High throughput	Southern	Nyaruguru	Bovine	M	Adults	Cross	Yes	Yes	Negative	Negative	Negative	No	Negative	NA	NA
257	NGR07	High throughput	Southern	Nyaruguru	Bovine	F	Adults	Ankole	Yes	Yes	Negative	Negative	Negative	No	Negative	NA	NA
258	NGR08	High throughput	Southern	Nyaruguru	Bovine	F	Adults	Cross	Yes	Yes	Negative	Negative	Negative	No	Negative	NA	NA
259	NGR09	High throughput	Southern	Nyaruguru	Bovine	F	Adults	Ankole	Yes	Yes	Negative	Negative	Negative	Yes	Negative	NA	NA
260	NGR10	High throughput	Southern	Nyaruguru	Bovine	F	Adults	Cross	Yes	Yes	Negative	Negative	Negative	Yes	Negative	NA	NA
261	NGR12	High throughput	Southern	Nyaruguru	Bovine	F	Adults	Cross	Yes	Yes	Negative	Negative	Negative	No	Negative	NA	NA
262	NRG07	High throughput	Kigali city	Nyarugenge	Bovine	F	Adults	Cross	Yes	Yes	Negative	Negative	Negative	No	Negative	NA	NA
263	RSZ04	High throughput	Western	Rusizi	Bovine	F	Adults	Cross	Yes	Yes	Negative	Negative	Negative	No	Negative	NA	NA
264	RSZ05	High throughput	Western	Rusizi	Bovine	F	Adults	Cross	Yes	Yes	Negative	Negative	Negative	Yes	Negative	NA	NA
265	RSZ06	High throughput	Western	Rusizi	Bovine	F	Adults	Cross	Yes	Yes	Negative	Negative	Negative	No	Negative	NA	NA
266	RSZ07	High throughput	Western	Rusizi	Bovine	F	Young	Cross	Yes	Yes	Negative	Negative	Negative	Yes	Negative	NA	NA
267	RSZ08	High throughput	Western	Rusizi	Bovine	F	Adults	Ankole	Yes	Yes	Negative	Negative	Negative	No	Negative	NA	NA
268	RSZ09	High throughput	Western	Rusizi	Bovine	F	Adults	Ankole	Yes	Yes	Positive	Negative	Negative	Yes	Negative	NA	NA
269	RSZ10	High throughput	Western	Rusizi	Bovine	F	Adults	Cross	Yes	Yes	Positive	Negative	Negative	Yes	Negative	NA	NA
270	HY02	High throughput	Southern	Huye	Bovine	F	Adults	Ankole	Yes	Yes	Negative	Negative	Negative	Yes	Negative	NA	NA
271	HY 03	High throughput	Southern	Huye	Bovine	F	Adults	Ankole	Yes	Yes	Positive	Negative	Negative	Yes	Negative	NA	NA
272	HY 04	High throughput	Southern	Huye	Bovine	F	Young	Cross	Yes	Yes	Negative	Negative	Negative	No	Negative	NA	NA
273	HY 05	High throughput	Southern	Huye	Bovine	F	Adults	Cross	Yes	Yes	Negative	Negative	Negative	No	Negative	NA	NA
274	HY 06	High throughput	Southern	Huye	Bovine	F	Adults	Cross	Yes	Yes	Negative	Negative	Negative	No	Negative	NA	NA
275	HY 07	High throughput	Southern	Huye	Bovine	F	Adults	Cross	Yes	Yes	Negative	Negative	Negative	No	Negative	NA	NA
276	HY 08	High throughput	Southern	Huye	Bovine	F	Adults	Ankole	Yes	Yes	Positive	Negative	Negative	No	Negative	NA	NA
277	HY 09	High throughput	Southern	Huye	Bovine	F	Adults	Cross	Yes	Yes	Negative	Negative	Negative	No	Negative	NA	NA
278	HY 10	High throughput	Southern	Huye	Bovine	F	Adults	Cross	Yes	Yes	Negative	Negative	Negative	No	Negative	NA	NA
279	GC 08	High throughput	Northern	Gicumbi	Bovine	F	Adults	Cross	Yes	Yes	Negative	Negative	Negative	No	Negative	NA	NA
280	GC 09	High throughput	Northern	Gicumbi	Bovine	F	Adults	Ankole	Yes	Yes	Negative	Negative	Negative	Yes	Negative	NA	NA
281	GC 10	High throughput	Northern	Gicumbi	Bovine	F	Adults	Ankole	Yes	Yes	Negative	Negative	Negative	Yes	Negative	NA	NA
282	GC 11	High throughput	Northern	Gicumbi	Bovine	F	Adults	Ankole	Yes	Yes	Negative	Negative	Negative	No	Negative	NA	NA
283	GC 12	High throughput	Northern	Gicumbi	Bovine	F	Adults	Cross	Yes	Yes	Negative	Negative	Negative	No	Negative	NA	NA
284	RH 09	High throughput	Southern	Ruhango	Bovine	F	Adults	Cross	Yes	Yes	Negative	Negative	Negative	No	Negative	NA	NA
285	RH 10	High throughput	Southern	Ruhango	Bovine	F	Adults	Cross	Yes	Yes	Negative	Negative	Negative	Yes	Negative	NA	NA
286	RH 12	High throughput	Southern	Ruhango	Bovine	F	Adults	Cross	Yes	Yes	Negative	Negative	Negative	No	Negative	NA	NA
287	NRG 8	High throughput	Kigali city	Nyarugenge	Bovine	F	Adults	Ankole	Yes	Yes	Negative	Negative	Negative	Yes	Negative	NA	NA
288	NRG 9	High throughput	Kigali city	Nyarugenge	Bovine	F	Adults	Cross	Yes	Yes	Positive	Negative	Negative	Yes	Negative	NA	NA
289	NRG 10	High throughput	Kigali city	Nyarugenge	Bovine	F	Adults	Cross	Yes	Yes	Negative	Negative	Negative	No	Negative	NA	NA
290	NRG 11	High throughput	Kigali city	Nyarugenge	Bovine	F	Adults	Cross	Yes	Yes	Negative	Negative	Negative	No	Negative	NA	NA
291	NRG 12	High throughput	Kigali city	Nyarugenge	Bovine	F	Adults	Cross	Yes	Yes	Negative	Negative	Negative	No	Negative	NA	NA
292	GC 13	High throughput	Northern	Gicumbi	Bovine	F	Adults	Cross	Yes	Yes	Negative	Negative	Negative	No	Negative	NA	NA
293	NG13	High throughput	Eastern	Nyagatare	Bovine	F	Adults	Cross	Yes	Yes	Negative	Negative	Negative	No	Negative	NA	NA
294	MH12	High throughput	Southern	Muhanga	Bovine	F	Adults	Ankole	Yes	Yes	Negative	Negative	Negative	Yes	Negative	NA	NA
295	GC15	High throughput	Northern	Gicumbi	Bovine	F	Adults	Cross	Yes	Yes	Negative	Negative	Negative	Yes	Negative	NA	NA
296	GC06	High throughput	Northern	Gicumbi	Bovine	F	Adults	Cross	Yes	Yes	Positive	Negative	Negative	Yes	Positive	Negative	Negative
297	MH04	High throughput	Southern	Muhanga	Bovine	F	Adults	Cross	Yes	Yes	Positive	Negative	Negative	Yes	Negative	NA	NA
298	NG08	High throughput	Eastern	Nyagatare	Bovine	F	Adults	Cross	Yes	Yes	Positive	Negative	Negative	Yes	Negative	NA	NA
299	NM11	High throughput	Eastern	Ngoma	Bovine	F	Adults	Cross	Yes	Yes	Negative	Negative	Negative	No	Negative	NA	NA
300	NM12	High throughput	Eastern	Ngoma	Bovine	F	Adults	Ankole	Yes	Yes	Negative	Negative	Negative	No	Negative	NA	NA
									NA=Not applicable
									B.m=Brucella melitensis
									B.a= Brucella abortus
